# Supplementary material for: Developmental outcome of electroencephalographic findings in SYNGAP1 encephalopathy
Source: Front Cell Dev Biol. 2024 Mar 5;12:1321282. doi: 10.3389/fcell.2024.1321282 (PMC10948473; doi:10.3389/fcell.2024.1321282)
Supplement: Supplementary file 1 [file Table2.XLSX]

## Sheet: Supplementary Table 2
Supplementary table 2: vEEG features of SYNGAP1 patient cohort
Patient ID	1	3	3	4	5	6						7		8			9			10	11	12		13			14			15	16	17		18		19	20	21		22		23		24	25			26
Age on day of registration	8y	10y	4y	16y	14y	3y	4y	5y	6y	7y	8y	4y	6y	6y	7y	8y	20y	14y	15y	7y	3y	12y	14y	2y	3y	6y	7y	16y	18y	11y	11y	6y	8y	4y	8y	4y	8y	3y	5y	2y	3y	3y	4y	9y	3y	4y	7y	12y	10y
Background activity	Disorganized by age	Organized by age	Disorganized by age	Disorganized by age	Disorganized by age	Organized by age	Organized by age	Organized by age	Disorganized by age	Disorganized by age	Disorganized by age	Disorganized by age	Disorganized by age	Disorganized by age	Disorganized by age	Disorganized by age	Disorganized by age	Disorganized by age	Disorganized by age	Disorganized by age	Disorganized by age	Disorganized by age	Disorganized by age	Organized by age	Disorganized by age	Disorganized by age	Disorganized by age	Disorganized by age	Disorganized by age	Disorganized by age	Disorganized by age	Disorganized by age	Disorganized by age	Disorganized by age	Disorganized by age	Disorganized by age	Disorganized by age	Disorganized by age	Disorganized by age	Disorganized by age	Disorganized by age	Disorganized by age	Disorganized by age	Organized by age	Organized by age	Disorganized by age	Not available	Disorganized by age	Disorganized by age
Diffuse fast activity (Beta wave)	No	Yes	Not available	Yes	Yes	No	No	No	Yes	Yes	Yes	No	No	Yes	Yes	Yes	Yes	Yes	Yes	Yes	No	Yes	Yes	No	Yes	Yes	Yes	No	No	Yes	No	No	Due to medication	Yes	Due to medication	No	Due to medication	Not available	No	No	No	No	No	No	No	No	Not available	Yes	No
Sleep structuring	Yes	not available	No	No	No	No	No	No	No	No	No	No	No	No	Not available	No	No	Yes	Yes	No	Not available	No	No	Not available	Not available	Not available	Not available	Not available	Not available	No	Not available	No	No	No	No	Yes	Yes	Not available	Not available	No	Not available	Not available	Not available	Yes	Not available	No	No	No	Not available
Main Interictal Epileptiform Discharge (IED)	Bilateral synchronous and asynchronous with maximum expression on the psterior region	Generalized with maximum expression on the anterior region	Multifocals	Generalized with maximum expression on the anterior region	Bilateral synchronous and asynchronous with maximum expression on the psterior region	Bilateral synchronous and asynchronous with maximum expression on the psterior region	Bilateral synchronous and asynchronous with maximum expression on the psterior region	Bilateral synchronous and asynchronous with maximum expression on the psterior region	Bilateral synchronous and asynchronous with maximum expression on the psterior region	Multifocals	Multifocals	Bilateral synchronous and asynchronous with maximum expression on the psterior region	Bilateral synchronous and asynchronous with maximum expression on the psterior region	Bilateral synchronous and asynchronous with maximum expression on the psterior region	Bilateral synchronous and asynchronous with maximum expression on the psterior region	Bilateral synchronous and asynchronous with maximum expression on the psterior region	Bilateral synchronous and asynchronous with maximum expression on the psterior region	Generalized with maximum expression on the anterior region	Focals	Generalized with maximum expression on the anterior region	Generalized with maximum expression on the anterior region	Multifocals	Multifocals	Bilateral synchronous and asynchronous with maximum expression on the psterior region	Bilateral synchronous and asynchronous with maximum expression on the psterior region	Bilateral synchronous and asynchronous with maximum expression on the psterior region	Focals	Generalized with maximum expression on the anterior region	Focals	Bilateral synchronous and asynchronous with maximum expression on the psterior region	Bilateral synchronous and asynchronous with maximum expression on the psterior region	Generalized with maximum expression on the anterior region	Generalized with maximum expression on the anterior region	Bilateral synchronous and asynchronous with maximum expression on the psterior region	Generalized with maximum expression on the anterior region	Generalized with maximum expression on the anterior region	Bilateral synchronous and asynchronous with maximum expression on the psterior region	Absent	Absent	Bilateral synchronous and asynchronous with maximum expression on the psterior region	Bilateral synchronous and asynchronous with maximum expression on the psterior region	Generalized with maximum expression on the anterior region	Bilateral synchronous and asynchronous with maximum expression on the psterior region	Generalized with maximum expression on the anterior region	Bilateral synchronous and asynchronous with maximum expression on the psterior region	Bilateral synchronous and asynchronous with maximum expression on the psterior region	Bilateral synchronous and asynchronous with maximum expression on the psterior region	Not available	Bilateral synchronous and asynchronous with maximum expression on the psterior region
Focal distribution of alterations	Occipital	Not available	Occipital	Frontal	Occipital	Occipital	Occipital	Occipital	Occipital	Occipital	Occipital	Occipital	Occipital	Occipital	Occipital	Occipital	Frontal	Frontal	Occipital	Occipital	Parietal	Frontal	Frontal	Occipital	Occipital	Occipital	Temporal	Occipital	Frontal	Frontal	Frontal	Frontal	Occipital	Central	Occipital	Occipital	Frontal	Not available	Not available	Occipital	Occipital	Frontal	Occipital	not available	Occipital	Occipital	Occipital	Not available	Occipital
Prevalence of wakefulness alterations	Frequent (10-49%)	Frequent (10-49%)	Not available	Frequent (10-49%)	Occasional (1-9%)	Occasional (1-9%)	Abundant (50-89%)	Frequent (10-49%)	Frequent (10-49%)	Frequent (10-49%)	Frequent (10-49%)	Frequent (10-49%)	Frequent (10-49%)	Abundant (50-89%)	Frequent (10-49%)	Frequent (10-49%)	Rare (<1%)	Occasional (1-9%)	Occasional (1-9%)	Frequent (10-49%)	Not available	Occasional (1-9%)	Occasional (1-9%)	Not available	Not available	Not available	Occasional (1-9%)	Occasional (1-9%)	Frequent (10-49%)	Occasional (1-9%)	Frequent (10-49%)	Frequent (10-49%)	Occasional (1-9%)	Rare (<1%)	Occasional (1-9%)	Not available	Frequent (10-49%)	Not available	Not available	Frequent (10-49%)	Occasional (1-9%)	Occasional (1-9%)	Frequent (10-49%)	Occasional (1-9%)	Frequent (10-49%)	Occasional (1-9%)	Not available	Not available	Frequent (10-49%)
Prevalence of sleep alterations	Occasional (1-9%)	Not available	Frequent (10-49%)	Abundant (50-89%)	Frequent (10-49%)	Abundant (50-89%)	Abundant (50-89%)	Frequent (10-49%)	Frequent (10-49%)	Frequent (10-49%)	Frequent (10-49%)	Frequent (10-49%)	Occasional (1-9%)	Frequent (10-49%)	Not available	Frequent (10-49%)	Continuous (>90%)	Occasional (1-9%)	Occasional (1-9%)	Occasional (1-9%)	Not available	Frequent (10-49%)	Frequent (10-49%)	Not available	Not available	Not available	Not available	Not available	Not available	Abundant (50-89%)	not available	Abundant (50-89%)	Abundant (50-89%)	Abundant (50-89%)	Abundant (50-89%)	Not available	Frequent (10-49%)	Not available	Not available	Frequent (10-49%)	Not available	Not available	Not available	Not available	Not available	Frequent (10-49%)	Frequent (10-49%)	Not available	Not available
Photosensitivity	Not available	Not available	Not available	Not available	Not available	Eye closure sensitivity	Photoparoxysmal response and eye closure sensitivity	Eye closure sensitivity	No	No	No	No	No	Eye closure sensitivity and fixation-off sensitivity	No	No	No	No	No	No	Not available	No	No	not available	not available	not available	No	No	No	not available	not available	Photoparoxysmal response	Photoparoxysmal response	No	Photoparoxysmal response	Not available	Photoparoxysmal response	Not available	Not available	No	No	not available	No	Not available	2	Eye closure sensitivity	No	Eye closure sensitivity	Eye closure sensitivity
Crisis	No	No	No	No	No	Generalized nonmotors (as eyedid myoclonias with/without absences	Generalized nonmotors (as eyedid myoclonias with/without absences	No	No	No	Generalized nonmotors (as absence)	No	No	No	No	No	No	No	No	No	No	No	No	No	No	No	No	No	No	Generalized nonmotors (as eyedid myoclonias with/without absences)	Generalized Nonmotors (as eyedid myoclonias with/without absences)	Generalized nonmotors (as eyedid myoclonias with/without absences)	Generalized nonmotors (as eyedid myoclonias with/without absences)	No	No	Generalized nonmotors (as absence)	No	No	No	No	No	No	Generalized nonmotors (as absence) and generalized nonmotors (as eyedid myoclonias with/without absences)	No	Generalized nonmotors (as eyedid myoclonias with/without absences)	No	No	No	No
[truncated: 14 more columns]
