# Supplementary material for: Developmental outcome of electroencephalographic findings in SYNGAP1 encephalopathy
Source: Front Cell Dev Biol. 2024 Mar 5;12:1321282. doi: 10.3389/fcell.2024.1321282 (PMC10948473; doi:10.3389/fcell.2024.1321282)
Supplement: Supplementary file 3 [file Table1.xlsx]

## Sheet: Supplementary Table 1
Supplementary table 1: Epidemiological and clinical data of SYNGAP1 patient cohort
Patient ID	1	2	3	4	5	6	7	8	9	10	11	12	13	14	15	16	17	18	19	20	21	22	23	24	25	26	27	28	29	30	31	32	33	34	35	36	N = 36
Age at diagosis (years and months)	8y	Not available	7y	16y	11y 10mo	4y	2y	5y	Not available	3y	Not available	14y	7y	14y	5y	11y	3y	4y	3y	11y	3y7m	Not available	Not available	15y	7y	13y	16y	13y	2y	6y	10y	11y	11y	17y	9y	9y
Current age	8y	14y	12y	18y	13y 10mo	7y7mo	5y2mo	6y7mo	20y	7y	3y7mo	17y	9y	18y	12y	15y	7y3mo	6y8mo	6y	15y10mo	5y8mo	8y	7y3mo	18y	7y1mo	13y5mo	16y	13y7mo	3y5mo	10y	10y	13y8mo	3y8mo	18y	23y3mo	12y7m	Mean = 11y2mo; [3y -23y3mo]
Sex	F	M	M	M	M	F	F	F	F	F	M	M	F	M	F	M	M	M	F	F	F	M	Not available	F	M	M	M	M	M	M	M	M	M	F	F	F	F = 15; M = 19; Not available = 2
Genetics
Mutation type	Nonsense	Nonsense	Nonsense	Frameshift	Nonsense	Nonsense	Missense	Frameshift	Missense,Splice_region	Frameshift	Frameshift	Frameshift	Missense	Frameshift	Gene Deletion / Transcript ablation	Frameshift	Frameshift	Nonsense	Nonsense	Missense	Missense	Gene Deletion / Transcript ablation	Nonsense	Missense	Missense	Frameshift	Frameshift	Nonsense	Frameshift	Missense	Missense	Missense	Nonsense	Nonsense	Nonsense	Nonsense	13 nonsense, 11 frameshift, 1 splice defects, 9 missense variants and 2 Geme deletions. In patient 29 it was identify on 60k array-CGH an arr(X)x2,(Y)x1 (Klinefelter Sd)
Mutation	c.403C>T	c.2059C>T	c.3706 C>T	c.1393delC	c.3557C>A	c.2899C>T	c.1726T>C	c.1783delC	c.3583G>A	c.3526delG	c.2270delG	c.1722delG	c.857T>C	c.1171_1172delGG	arr[GRCh37]6p21.32 (33377086-33424679)	c.2896delC	c.1163delG	c.793A>T	c.1861C>T	c.844T>C	c.797T>C	arr[GRCh37]6p21.32-p21.31 (33373789-34163213)	c.3718C>T	c.1717C>T	c.881C>A	c.1167_1168delAG	c.1167_1168delAG	c.2091G>A	c.2097_2098delGC	c.737T>C	c.509G>A	c.1735C>T	c.2438delT	c.1861C>T	c.2764C>T	c.1221_1224delACAA
Protein level	p.Arg135*	p.Arg687*	p.Gln1236*	p.Leu465Phefs*9	p.Ser1186*	p.Arg967*	p.Cys576Arg	p.Leu595Lysfs*55	p.Val1195Met	p.Glu1176Lysfs*20	p.Gly757Alafs*3	p.Arg575Alafs*75	p.Leu286Pro	p.Gly391Glnfs*27	Not Applicable	p.His966Thrfs*111	p. Gly388Alafs*15	p.Lys265*	p.Arg621*	p.Cys282Arg	p.Leu266Pro	No t Applicable	p.Arg1240*	p.Arg573Trp	p.Thr294Asn	p.Gly391Glnfs*27	p.Gly391Glnfs*27	p.Trp697*	p.Leu700Alafs*39	p.Leu246Pro	p.Arg170Gln	p.Arg579*	p.Leu813ArgfsTer23	p.Arg621*	p.Arg922*	p.Thr408*
Zygozity	Het	Het	Het	Het	Het	Het	Het	Het	Het	Het	Het	Het	Het	Het	Not available	Het	Het	Het	Het	Het	Het	Not available	Not available	Het	Het	Het	Het	Het	Not available	Het	Het	Het	Het	Het	Het	Het
Pathogenicity (Varsome)	Pathogenic	Pathogenic	Pathogenic	Pathogenic	Pathogenic	Pathogenic	Likely pathogenic	Pathogenic	Likely pathogenic	Likely pathogenic	Likely pathogenic	Likely pathogenic	Likely pathogenic	Likely pathogenic	Pathogenic	Likely pathogenic	Likely pathogenic	Likely pathogenic	Pathogenic	Likely pathogenic	Likely pathogenic	Pathogenic	Pathogenic	Pathogenic	Likely pathogenic	Pathogenic	Pathogenic	Likely pathogenic	Likely pathogenic	Likely pathogenic	Likely pathogenic	Likely Pathogenic	Pathogenic	Likely Pathogenic	Pathogenic	Likely pathogenic
Mutation previously reported	Yes	Yes	Yes	Yes	Yes	Yes	No	No	No	No	No	Yes	No	No	No	No	No	Yes	Yes	Yes	No	No	YES	YES	No	Yes	Yes	Yes	No	No	Yes	Yes	Yes	Yes	Yes	No
De novo	Not available	De Novo	Not available	De Novo	De Novo	De Novo	De Novo	De Novo	De Novo	De Novo	De Novo	De Novo	De Novo	De Novo	De Novo	De Novo	Not available	De Novo	De Novo	De Novo	De Novo	De Novo	Not available	De Novo	De Novo	Not available	De Novo	De Novo	Not available	De Novo	De novo	Not available	Not available	De novo	De novo	De novo
Perinatal data
Birthweight (Z score )	0.94 DE	-0.15 DE	1.06 DE	0.37 DE	2.19 DE	-0.75 DE	-0.77DE	-0.78 DE	0.00 DE	-1.43 DE	-0.9 DE	1.44 DE	0.91 DE	-0.65 DE	-1.4 DE	-1.6 DE	Not Available	-0.04 DE	0.0E	0.0E	, -0.77 DE	1.55DE	-0.17DE	0.25DE	0.0E	1.51DE	0.0E	0.0E	-0.23DE	1.35DE	-1.25DE	-0.76DE	-0.88DE	.00DE	1.01DE	2.43DE	Underweight for age (Z score < -2DE): 0/34
Gestational age at birth (weeks)	42	36	40	38	42.1	40	39	34	40	39	38+1	36	39	41	40	37	Not available	Not available	A term	40	39	40+2	40+5	41	40	40	40	40	39+6	41+2	41	39	34	38	35	42	Gestational age at birth (<37w): 2/36
Postnatal Growth retardation (restriction)	No	No	No	No	No	Yes	Yes	No	No	Yes	No	No	No	No	Yes	No	No	No	No	No	No	No	No	No	Yes	No	No	Yes	No	No	No	No	No	No	No	No	Postnatal Growth retardation: 4/36
Neurodevelopmental data
Global developmental delay	Yes	Yes	Yes	Yes	Yes	Yes	Yes	Yes	Yes	Yes	Yes	Yes	Yes	Yes	Yes	Yes	Yes	Yes	Yes	Yes	Yes	Yes	Yes	Yes	Yes	Yes	Yes	Yes	Yes	Yes	Yes	Yes	Yes	Yes	Yes	Yes	Yes = 36 ; No = 0; N=36
Walking alone without assistance (age of achievement , mo)	24mo	36mo	22mo	20mo	18mo	25mo	24mo	26mo	36mo	17mo	36mo	18mo	42mo	48mo	20mo	24mo	30mo	17mo	24mo	age of achievement unknown	30mo	48mo	18mo	14mo	20mo	36mo	24mo	20mo	21mo	15mo	18mo	24mo	18mo	36mo	16mo	24mo	Mean = 25.4mo; [ 14mo-48mo]; N=36
Gross Motor Abilities	Normal	Level II	Level I	Level I	Level I	Level I	Level II	Level I	Level II	Level I	Level III	Level I	Level I	Level II	Level I	Level II	Level I	Level I	Not available	Level III	Level II	Level II	Level I	Normal	Level I	Level I	Normal	Normal	Not available	Level II	Level I	Level I	Not available	Level III	Level II	Level II	Normal = 4; Lelvel I =16; Level II = 10; Level III = 4; Not available = 3; N=33
Lenguage delay	Yes	Yes	Yes	Yes	Yes	Yes	Yes	Yes	Yes	Yes	Yes	Yes	Yes	Yes	Yes	Yes	Yes	Yes	Yes	Yes	Yes	Yes	Yes	Yes	Yes	Yes	Yes	Yes	Yes	Yes	Yes	Yes	Yes	Yes	Yes	Yes	Yes = 36; No = 0
First words (age of achievement , mo)	24mo	24mo	23mo	60mo	48-60mo	20-25mo	None yet	12mo stopped saying them shortly thereafter and returned at 36 mo old	Not available	36mo	Not available	Not available	None yet	Not available	36mo	24mo	48mo	13mo	14mo	Not available	None yet	None yet	36mo	18mo	Not available	6mo	Not available	Not available	None yet	10mo	24mo	20mo	18mo	23mo	24mo	18 mo	Mean = 23.1; [ 6mo-60mo], N=23
Current language ability	Associate words or simple sentences	Associate words or simple sentences	Speaks words	Speaks words	Associate words or simple sentences	Speaks words	Absence of speech	Associate words or simple sentences	Speaks words	Speaks words	Absence of speech	Speaks words	Speaks words	Absence of speech	Absence of speech	Absence of speech	Speaks words	Associate words or simple sentences	Speaks words	Not available	Absence of speech	Absence of speech	Speaks words	Complex sentences	Absence of speech	Speaks words	Associate words or simple sentences	Speaks words	Speaks words	Complex sentences	Associate words or simple sentences	Speaks words	Absence of speech	Absence of speech	Speaks words	Speaks words	Absence of speech= 10; Associate words or simple sentences = 7; Complex sentences = 2; Speaks words = 16; Not available = 1; N=35
Neurodevelpmental regression	Not Available	No	Not Applicable	Not Applicable	Not Available	No	No	No	Yes	No	No	No	No	No	Yes	No	No	No	Yes	No	No	No	No	No	No	No	No	Not Applicable	No	No	No	No	No	Yes	Yes	Yes	Yes = 5; No =26; Not available = 4; Not applicable=1; N=31
Intellectual disability (ID), level	Moderate	Moderate	Mild	Severe	Moderate	Mild	Severe	Moderate	Severe	Moderate	Profound	Moderate	Profound	Severe	Severe	Severe	Severe	Yes, but no evaluated	Moderate	Profound	Severe	Severe	Severe	Moderate	Severe	Severe	Moderate	Mild	Severe	Moderate	Mild	Yes, but no evaluated	Moderate	Profound	Severe	Profound	Mild = 4; Moderate = 11; Severe = 14; Profound = 5; Yes, but no evaluated = 2; N=36
Autism Spectrum Disorder (ASD)	Yes	No	Yes	Yes	Not Available	Not Available	Yes	Yes	Yes	No	Yes	Yes	Yes	Yes	Yes	Yes	Yes	No	Yes	Yes	Yes	Yes	No	No	No	No	No	No	Yes	Yes	Yes	Yes	Yes	Yes	Yes	Yes	Yes = 25; No = 9; Not Available = 2; N=34
Autistic behaviour/Autistic traits	Yes	Yes	Yes	Yes	Yes	Yes	Yes	Yes	Yes	Yes	Yes	Yes	Yes	Yes	Yes	Yes	Yes	Yes	Yes	Yes	Yes	Yes	Yes	Yes	Yes	Yes	Yes	Yes	Yes	Yes	No	Yes	Yes	Yes	No	No	Yes = 33; No =3; N=36
Other behavioural abnormalities	Yes	Yes	Yes	Yes	Yes	Yes	Yes	Yes	Yes	Yes	Yes	Yes	Yes	Yes	Yes	Yes	Yes	Not available	Not available	Yes	Yes	Yes	Yes	Yes	Yes	Yes	Yes	Yes	Yes	Yes	Yes	Yes	Yes	Yes	Yes	Yes	Yes = 34; No= 0; Not available = 2; N=34
Other behavioural abnormalities , level
Aggression	Mild	Absent	Absent	Mild	Absent	Moderate	Moderate	Moderate	Severe	Absent	Not available	Moderate	Moderate	Mild	Absent	Severe	Absent	Not available	Not available	Severe	Mild	Severe	Moderate	Mild	Mild	Mild	Mild	Mild	Mild	Absent	Moderate	Absent	Mild	Moderate	Absent	Mild	Absent = 9; Mild = 12; Moderate = 8; Severe = 4; Yes, but not evaluated = 0; Not available 3. N= 33
Anxiety	Mild	Absent	Mild	Absent	Absent	Moderate	Moderate	Moderate	Severe	Absent	Not available	Moderate	Moderate	Absent	Moderate	Severe	Mild	Not available	Not available	Absent	Mild	Severe	Severe	Moderate	Moderate	Moderate	Moderate	Moderate	Mild	Absent	Moderate	Yes, but no evaluated	Mild	Moderate	Absent	Mild	Absent = 8; Mild = 7; Moderate = 13; Severe = 4; Yes, but not evaluated = 1; Not available 3. N= 33
Flat affect	Absent	Absent	Mild	Absent	Absent	Absent	Absent	Absent	Absent	Absent	Not available	Mild	Mild	Absent	Absent	Severe	Absent	Not available	Not available	Absent	Absent	Mild	Absent	Absent	Absent	Moderate	Mild	Absent	Moderate	Not available	Absent	Yes, but no evaluated	Mild	Moderate	Absent	Mild	Absent = 20; Mild = 7; Moderate = 3; Severe = 1; Yes, but not evaluated = 1; Not available 4; N= 32
Impulsiveness	Absent	Absent	Absent	Absent	Mild	Moderate	Moderate	Moderate	Severe	Absent	Not available	Moderate	Mild	Moderate	Mild	Severe	Absent	Not available	Not available	Severe	Moderate	Severe	Mild	Moderate	Moderate	Moderate	Mild	Mild	Absent	Absent	Mild	Yes, but no evaluated	Mild	Moderate	Absent	Mild	Absent = 9; Mild = 9; Moderate = 10; Severe = 4; Yes, but not evaluated = 1; Not available = 3; N= 33
Inattentiveness	Mild	Moderate	Mild	Mild	Mild	Mild	Absent	Absent	Moderate	Mild	Not available	Moderate	Moderate	Moderate	Mild	Severe	Absent	Not available	Not available	Moderate	Mild	Moderate	Mild	Moderate	Moderate	Mild	Mild	Mild	Severe	Absent	Moderate	Yes, but no evaluated	Mild	Moderate	Moderate	Mild	Absent = 4; Mild = 14; Moderate = 12; Severe = 2; Yes, but not evaluated = 1; Not available 3; N=33
Sleep Disorders	No	Yes	Yes	Yes	Yes	No	No	Yes	Yes	No	Yes	Yes	Yes	Yes	Not available	Not available	Not available	Yes	Yes	Yes	Not available	Yes	Yes	No	Yes	No	Yes	Yes	Not available	Yes	No	Not available	Not available	Not available	Not available	Not available	Yes = 19; No =7; Not available = 10; N=26
Magnetic Resonance Imaging (MRI)	Ventricles and external CSF spaces mildly to moderately dilated	Normal	Ventricles and external CSF spaces mildly to moderately dilated	Normal	Normal	Normal	Normal	Not available	Normal	Normal	Normal	Normal	Ventricles mildly to moderately dilated	Normal	Cortex with mild-moderate atrophy; ventricles and external CSF spaces mildly to moderately dilated	Cortex with mild-moderate atrophy; ventricles and external CSF spaces mildly to moderately dilated	Normal	Normal	Normal	Normal	Not available	Not available	Not available	Cortex with mild-moderate atrophy; ventricles and external CSF spaces mildly to moderately dilated	Normal	Normal	Normal	Normal	Cortex with mild-moderate atrophy; ventricles and external CSF spaces mildly to moderately dilated	Normal	Normal	Normal	Not available	Not available	Not available	Not available	Normal: 21; Non-specific findings: 7; N=28
Epilepsy
Epileptic seizures (age of onset, mo)	No	Yes - 36 mo	Yes - not available	Yes - not available	Yes - 36mo	Yes - 30mo	Yes - 36mo	Yes - 36mo	Yes - 16mo	Yes - 22mo	Yes - 21mo	Yes - 42mo	Yes - 24mo	Yes - 9mo	Yes - 18mo	Yes - 24mo	Yes - 18mo	Yes - 36mo	Yes - 18mo	Yes - 45mo	No	Yes - 30mo	Yes - 44mo	Yes - 108mo	Yes - 36mo	Yes - 36mo	Yes - 36mo	No	Yes - 32mo	Yes - 12mo	No	No	Yes - 41mo	Yes - 14mo	Yes - 18mo	Yes - 36mo	Yes = 31; No = 5; Mean = 31.4 mo
Type of seizure	Not Applicable	Eyelid myoclonia-myoclonic-atonic; Tonic–clonic	Atypical absences; Eyelid myoclonia; Myoclonic-atonic	Atypical absences; Eyelid myoclonia; Atonic	Myoclonic-atonic	Eyelid myoclonia; Atonic	Eyelid myoclonia; Myoclonic-atonic	Atypical absences; Eyelid myoclonia; Atonic	Eyelid myoclonia; Myoclonic-atonic	Eyelid myoclonia; Atonic	Eyelid myoclonia; Myoclonic-atonic	Atypical absences	Atypical absences; Eyelid myoclonia-atonic; Atonic	Eyelid myoclonia; myoclonic; Myoclonia-atonic	Eyelid myoclonia; Myoclonic absences; Myoclonic; Tonic–clonic	Eyelid myoclonia; Myoclonic absences	Eyelid myoclonia; Myoclonic absences; Myoclonic-atonic	Eyelid myoclonia;Atonic	Eyelid myoclonia, Atonic	Yelid myoclonia; Myoclonic-atonic; Atonic	Not applicable	Atypical absences; Eyelid myoclonia; Myoclonic-atonic	Typical absences; Myoclonic-atonic; Atonic	Atypical absences; Eyelid myoclonia; Myoclonia-atonic	Eyelid myoclonia	Atypical absences: Myoclonia-atonic	Eyelid myoclonia; Myoclonic absences; Myoclonic	Not applicable	Atypical absence; Eyelid myoclonia; Myoclonic-atonic	Eyelid myoclonia; Myyoclonic-atonic	Tonic-clonic	Not applicable	Typical absences	Atypical absences; Eyelid myoclonia; Typical absences; Focal seizures: Motor onset	Atypical absences; Eyelid myoclonia; Typical absences ; Myoclonic	Atypical absences; Typical absences; yoclonia-atonic;	Generalized seizures: 31; Focal and Generalized seizures: 1; Motor seizures: 2; Nonmotor seizures: 3; Motor and Nonmotor seizures: 27
Reflex seizures	Not Applicable	No	Yes	Not available	Not available	No	No	No	Yes	No	No	Not available	Yes	No	No	Yes	No	No	Yes	No	Not applicable	No	No	No	No	No	No	No	No	No	No	No	No	No	No	No	Yes = 5; No = 26; Not Applicable = 2; Not available = 3
Refractory epilepsy (≥ 3 drugs)	Not Applicable	Yes	No	No	No	No	No	No	No	Yes	Yes	No	Yes	No	Yes	Yes	Yes	No	Yes	No	Not applicable	No	No	No	No	Yes	No	No	No	No	Not applicable	Not applicable	No	Yes	Yes	Yes	Yes = 12; No = 20; Not Applicable = 4; N=32
Antiepiletic drugs	Not Applicable	Valproate, Ethosuximide	Not Applicable	Oxcarbazepine	Clobazam	Valproate	Valproate, Ethosuximide	Valproate	Valproate, Levetiracetam, Clobazam, Ethosuximide	Valproate, Lamotrigine	Valproate, Perampanel, Lamotrigine	Valproate	Valproate , Lamotrigine	Levetiracetam	Valproate, Ethosuximide	Valproate, Perampanel, Clonazepam	Clonazepam Zonisamida, etosuximida	Valproate	Canabidiol, Lamotrigine, Clobazam	Not Applicable	Not Applicable	Valproate, Ethosuximide	Ethosuximide	Valproate	Valproate, Ethosuximide	Valproate, Lamotrigine	Valproate	Not Applicable	Valproate, Lamotrigine	Levetiracetam	Not applicable	Not applicable	Valproate	Valproate, Clobazam, Lacosamide	Perampanel, Lamotrigine	Lamotrigine, Ethosuximide	Canabidiol = 1; Clobazam = 4; Clonazepam = 2; Ethosuximide = 8; Lacosamide = 1; Lamotrigine = 8; Levetiracetam = 3; Oxcarbazepine = 1; Perampanel = 3; Valproate = 20; Not applicable = 7
Ketogenic diet	Not Applicable	No	No	No	No	No	No	No	No	Yes (since 5y)	No	No	No	No	No	No	Yes	No	No	No	Not Applicable	No	No	No	No	No	No	Not Applicable	No	No	Not applicable	Not applicable	No	No	No	No	Yes = 2; No = 29; Not applicable = 5
Abbreviations: ASD: Autism Spectrum Disorder; BMI: body mass index; GMF: Gross Motor Function;ID = intellectual disability; OFC = occipitofrontal circumference ;
If patients had missing information, a denominator is given that represents the number of patients with known information on this variable. If no denominator is given, there was information on all patients.
References: Global motor function; Gross Motor Function (GMF) scale (Palisano et al., 1997); ID: information on the level of functioning in accordance with the DMS-5; ASD: DMS-5, Behavioral abnormalities: clinical impression
